# Supplementary material for: Baseline gut microbiome impacts probiotics Bacillus licheniformis CMCC63516 in modulating the gut microbiome and preventing antibiotic‐associated diarrhea: A double‐blind, randomized controlled trial
Source: Clin Transl Med. 2023 Apr 5;13(4):e1184. doi: 10.1002/ctm2.1184 (PMC10076687; doi:10.1002/ctm2.1184)
Supplement: Supplementary file 5 — Supporting Information [file CTM2-13-e1184-s005.xls]

## Sheet: Table S2
SampleID(relative to submitted sequencing data)	Sample	Hospitalization_day	Site	Time	Delivery.mode	Preterm.birth	Feeding.pattern	Age	Disease	Group	AAD	shannon_species	baseline GM structure	Blautia_obeum	Dorea_longicatena	Blautia_producta	Blautia_hansenii	Blautia_wexlerae	Blautia_coccoides	Gemmiger_sp_An50	Gemmiger_sp_An87	Blautia_sp_CAG_257	Roseburia_faecis	Rothia_aeria	Gemmiger_sp_An120	Ruminococcus_gnavus	Roseburia_hominis	Alistipes_inops	Dorea_formicigenerans	Gemella_sanguinis	Ruminococcus_torques	Alistipes_shahii	Gemmiger_formicilis	Coprococcus_catus	Coprococcus_comes	Eubacterium_hallii	Gemella_morbillorum	Tyzzerella_nexilis	Gemella_haemolysans	Eubacterium_limosum	Prevotella_copri	Abiotrophia_defectiva	Roseburia_sp_CAG_471	Hungatella_hathewayi	Lactococcus_lactis	Enterococcus_avium	Eubacterium_ramulus	Eubacterium_eligens	Prevotella_buccae
s010101	S1	2018.3.7	SZ	d1	CS	n	mixed	60	acute bronchopneumonia	P	n	2.11817	cluster_B	1e-08	1e-08	1e-08	1e-08	0.0030422	1e-08	1e-08	1e-08	1e-08	1e-08	1e-08	1e-08	0.0096707	1e-08	1e-08	1e-08	1e-08	1e-08	1e-08	1e-08	1e-08	1e-08	1e-08	1e-08	0.0001451	1e-08	1e-08	1e-08	1e-08	1e-08	0.0004577	1e-08	0.0001429	1e-08	1e-08	1e-08
s011001	S2	2018.3.18	SZ	d1	VD	n	mixed	210	acute bronchopneumonia	B	n	1.84834	cluster_B	1e-08	1e-08	1e-08	1.6e-05	4.28e-05	1e-08	1e-08	1e-08	1e-08	1e-08	1e-08	1e-08	0.0007341	1e-08	1e-08	1e-08	1e-08	1e-08	1e-08	1e-08	1e-08	1e-08	1e-08	1e-08	1e-08	1e-08	1e-08	1e-08	1e-08	1e-08	0.0068996	1e-08	1e-08	1e-08	1e-08	1e-08
s080201	S3	2017.7.22	SY	d1	VD	n	human milk	240	acute bronchopneumonia	B	n	3.68427	cluster_P_B	0.0015428	0.0009024	1e-08	1e-08	0.000785	1e-08	1e-08	1e-08	1e-08	0.0039187	1e-08	1e-08	0.0036179	0.0011418	1e-08	8.8e-06	1.53e-05	1e-08	0.0002753	7.44e-05	1e-08	0.0019002	6.9e-06	1e-08	1e-08	1e-08	1e-08	0.411199	1e-08	0.0004689	1e-08	1e-08	1e-08	0.0002247	0.0332669	1e-08
s080301	S4	2017.7.5	SY	d1	CS	n	mixed	390	acute bronchopneumonia	P	n	4.28714	cluster_P_B	0.00797	0.0016695	1e-08	1e-08	0.0020943	1e-08	1e-08	1e-08	1e-08	0.0069574	1e-08	1e-08	0.0034185	0.0012931	1e-08	0.0003262	0.0001782	1e-08	0.0003214	0.000107	1.68e-05	0.0022556	0.0003819	1e-08	1e-08	1e-08	1e-08	0.354945	1e-08	0.0029999	1e-08	1e-08	1e-08	0.00038	0.0270006	1e-08
s080401	S5	2017.9.12	SY	d1	VD	n	human milk	960	acute bronchopneumonia	P	n	3.05857	cluster_B	1e-08	6.8e-06	1e-08	1e-08	0.0002807	1e-08	0.0020822	9.8e-06	2.23e-05	1e-08	1e-08	1e-08	0.0062244	1e-08	1e-08	1.04e-05	1e-08	0.0004884	1e-08	1e-08	1e-08	1e-08	7.29e-05	1e-08	1e-08	1e-08	1e-08	1e-08	1e-08	1e-08	0.0017539	1e-08	1e-08	0.0002347	0.0002041	1e-08
s080701	S6	2018.1.18	SY	d1	CS	n	formula	240	acute bronchopneumonia	P	n	3.2	cluster_P_B	0.0064043	0.0019133	1e-08	1e-08	0.0024819	1e-08	1e-08	1e-08	1e-08	0.0052526	1e-08	1e-08	0.0024529	0.0019374	1e-08	0.0001555	5.29e-05	1e-08	0.0002415	9.88e-05	1e-08	0.0025537	0.0003835	1e-08	1e-08	1e-08	1e-08	0.34807	1e-08	0.0020109	1e-08	1e-08	1e-08	0.000474	0.0220169	1e-08
s080901	S7	2018.1.15	SY	d1	CS	n	mixed	240	acute bronchopneumonia	P	y	1.39386	cluster_B	0.0050833	0.0039754	1e-08	1e-08	0.0010104	1e-08	1e-08	1e-08	1e-08	0.003254	1e-08	1e-08	0.0009865	6.57e-05	1e-08	0.0011578	1e-08	0.0038014	0.00127	1e-08	1e-08	1e-08	0.0019528	1e-08	1e-08	1e-08	1e-08	1e-08	1e-08	1e-08	0.0001974	1e-08	1e-08	0.0007271	0.001514	1e-08
s081001	S8	2018.1.15	SY	d1	CS	n	formula	150	acute bronchopneumonia	B	n	3.37522	cluster_B	1e-08	0.0001227	1e-08	1e-08	0.0002205	1e-08	0.0025582	1e-08	1e-08	6.53e-05	1e-08	1e-08	0.0041988	0.0007908	1e-08	0.0001526	1e-08	0.0010806	1e-08	1e-08	1e-08	1e-08	6.35e-05	1e-08	1e-08	1e-08	1e-08	1e-08	1e-08	1e-08	0.0010938	1e-08	1e-08	0.0002354	0.0005194	1e-08
s081101	S9	2017.10.5	SY	d1	CS	n	mixed	1050	acute bronchopneumonia	P	n	3.59642	cluster_B	1e-08	1e-08	1e-08	1e-08	1e-08	1e-08	1e-08	1e-08	1e-08	1e-08	1e-08	1e-08	9.93e-05	1e-08	1e-08	1e-08	1e-08	1e-08	1e-08	1e-08	1e-08	1e-08	1e-08	1e-08	1e-08	1e-08	1e-08	1e-08	1e-08	1e-08	0.0024807	1e-08	1e-08	1e-08	1e-08	1e-08
s081201	S10	2017.10.13	SY	d1	VD	n	mixed	1080	acute bronchopneumonia	B	n	3.11368	cluster_B	1e-08	1e-08	1e-08	1e-08	0.0011413	1e-08	1e-08	1e-08	1e-08	1e-08	1e-08	1e-08	0.006678	1e-08	1e-08	1e-08	1e-08	1e-08	1e-08	1e-08	1e-08	1e-08	1e-08	1e-08	0.000272	1e-08	1e-08	1e-08	1e-08	1e-08	0.0005983	1e-08	3.24e-05	1e-08	1e-08	1e-08
s081401	S11	2017.12.23	SY	d1	CS	n	human milk	300	acute bronchopneumonia	P	n	4.02341	cluster_B	1e-08	0.0001671	1e-08	1e-08	0.0001712	4.6e-06	0.0026051	1e-08	1e-08	1e-08	1e-08	1e-08	0.004629	0.0002647	1e-08	0.0002155	1e-08	0.0011379	1e-08	1e-08	1e-08	1e-08	1.14e-05	1e-08	1e-08	1e-08	1e-08	1e-08	1e-08	1e-08	0.0012731	1e-08	1e-08	0.0004808	0.0007153	1e-08
s081601	S12	2017.12.18	SY	d1	VD	n	human milk	240	acute bronchopneumonia	P	n	3.94859	cluster_B	1e-08	0.0020853	1e-08	1e-08	0.0080772	2.33e-05	1e-08	1e-08	1e-08	0.0014151	1e-08	1e-08	0.0061206	0.002268	1e-08	1e-08	1e-08	0.0044782	1e-08	0.0028572	1e-08	0.0080062	1e-08	1e-08	1e-08	1e-08	1e-08	1e-08	1e-08	1e-08	0.0003278	1e-08	1e-08	1e-08	0.0050059	1e-08
s081701	S13	2017.12.14	SY	d1	CS	n	human milk	420	acute bronchopneumonia	B	n	4.05649	cluster_B	1e-08	1e-08	1e-08	1e-08	0.0057512	1e-08	1e-08	1e-08	0.0003186	0.0065735	1e-08	0.0507276	1e-08	1e-08	1e-08	1e-08	1e-08	1e-08	1e-08	1e-08	1e-08	1e-08	1e-08	1e-08	1e-08	1e-08	1e-08	1e-08	1e-08	1e-08	0.0132374	1e-08	1e-08	1e-08	0.0076972	1e-08
s081801	S14	2017.12.7	SY	d1	CS	n	formula	330	acute bronchopneumonia	P	n	2.26445	cluster_B	1e-08	1e-08	0.0001317	1e-08	0.0080796	1e-08	1e-08	1e-08	0.0048502	1e-08	1e-08	1e-08	0.023601	1e-08	1e-08	1e-08	1e-08	1e-08	1e-08	1e-08	1e-08	1e-08	0.0003361	1e-08	0.0001708	1e-08	1e-08	1e-08	1e-08	1e-08	0.0011877	1e-08	1e-08	0.0103859	0.0241757	1e-08
s082001	S15	2018.1.24	SY	d1	VD	n	human milk	270	acute bronchopneumonia	P	n	2.51502	cluster_B	1e-08	1e-08	1e-08	1e-08	0.0059419	1e-08	1e-08	1e-08	0.0001934	0.0050654	1e-08	0.039325	1e-08	1e-08	1e-08	1e-08	1e-08	1e-08	1e-08	6.6e-05	1e-08	1e-08	1e-08	1e-08	1e-08	1e-08	1e-08	1e-08	1e-08	1e-08	0.0110969	1e-08	1e-08	6.8e-06	0.0104994	1e-08
s082301	S16	2018.1.25	SY	d1	CS	n	human milk	270	acute bronchopneumonia	P	y	4.01614	cluster_B	0.0002479	0.0001027	1e-08	1e-08	0.0016082	1e-08	1e-08	1e-08	1e-08	7.18e-05	1e-08	1e-08	0.021648	0.0007313	1e-08	1e-08	1e-08	1e-08	1e-08	0.0001756	1e-08	0.0006746	0.0016415	1e-08	1e-08	1e-08	1e-08	1e-08	1e-08	1e-08	0.0003651	1e-08	1e-08	0.0002083	0.0104372	3.8e-06
s082401	S17	2018.1.20	SY	d1	CS	n	human milk	150	acute bronchopneumonia	P	n	3.9903	cluster_B	0.0002736	4.78e-05	1e-08	1e-08	0.0010457	1e-08	1e-08	1e-08	1e-08	0.0011754	1e-08	1e-08	0.0064071	0.0029312	1e-08	2.85e-05	1e-08	1e-08	1e-08	1e-08	0.0001178	1e-08	5.19e-05	1e-08	1e-08	1e-08	1e-08	1e-08	1e-08	1e-08	0.0012253	1e-08	1e-08	5.88e-05	0.0022084	1e-08
s082501	S18	2017.12.19	SY	d1	CS	n	mixed	330	acute bronchopneumonia	P	n	3.46094	cluster_P_B	0.004036	0.0011263	1e-08	1e-08	0.0012803	1e-08	1e-08	1e-08	1e-08	0.0041211	1e-08	1e-08	0.0026656	0.001928	1e-08	9.83e-05	8.53e-05	1e-08	0.0002681	6.26e-05	1e-08	0.0018986	0.0002021	1e-08	1e-08	1e-08	1e-08	0.404999	1e-08	0.0016763	1e-08	1e-08	1e-08	0.00017	0.0176537	1e-08
s082801	S19	2017.12.11	SY	d1	VD	n	human milk	240	acute bronchopneumonia	P	y	2.25417	cluster_B	1e-08	0.0002224	0.0006491	1e-08	1e-08	1e-08	1e-08	1e-08	1e-08	1e-08	1e-08	1e-08	0.0245127	1e-08	1e-08	1e-08	1e-08	1e-08	1e-08	1e-08	1e-08	1e-08	4.48e-05	1e-08	0.0002031	1e-08	1e-08	1e-08	1e-08	1e-08	0.0039756	1e-08	1e-08	1e-08	1e-08	1e-08
s082901	S20	2017.12.12	SY	d1	CS	n	human milk	210	acute bronchopneumonia	P	n	4.42756	cluster_B	0.0001259	0.0020768	1e-08	1e-08	0.0006544	1e-08	1e-08	1e-08	1e-08	0.0041108	1e-08	1e-08	0.0011557	1e-08	1e-08	0.0008573	1e-08	0.0016329	0.0053411	0.0013494	0.0020569	0.0025065	0.0003969	1e-08	1e-08	1e-08	1e-08	1e-08	1e-08	1e-08	1e-05	1e-08	1e-08	0.0011214	0.0008929	1e-08
s083201	S21	2017.11.23	SY	d1	VD	n	human milk	210	acute bronchopneumonia	P	y	3.42619	cluster_B	0.0001657	1e-08	1e-08	1e-08	0.0010578	1e-08	1e-08	1e-08	1e-08	0.0022193	1e-08	1e-08	0.0088169	0.0039575	1e-08	2.9e-06	1e-08	1e-08	1e-08	1e-08	0.0001294	1e-08	0.0001818	1e-08	1e-08	1e-08	1e-08	1e-08	1e-08	1e-08	0.0018706	1e-08	1e-08	3.72e-05	0.0026435	1e-08
s083301	S22	2017.11.24	SY	d1	CS	n	human milk	240	acute bronchopneumonia	B	n	4.3833	cluster_B	0.0001989	7.1e-06	1e-08	1e-08	0.0014211	1e-08	1e-08	1e-08	1e-08	0.0001229	1e-08	1e-08	0.015376	0.0020028	1e-08	1e-08	1e-08	1e-08	1e-08	0.000138	1e-08	0.0004961	0.001163	1e-08	1e-08	1e-08	1e-08	1e-08	1e-08	1e-08	0.0003649	1e-08	1e-08	0.0001394	0.0133391	1.56e-05
s083401	S23	2017.11.4	SY	d1	CS	n	human milk	90	acute bronchopneumonia	P	n	3.63483	cluster_E	1e-08	1e-08	1e-08	1e-08	1e-08	1.1e-05	4.1e-06	1e-08	1e-08	5.28e-05	0.000127	1e-08	0.0459662	1e-08	1e-08	1e-08	1.11e-05	1e-08	1e-08	1e-08	1e-08	1e-08	1e-08	1e-08	1e-08	0.0001527	1e-08	1e-08	0.000474	1e-08	2.82e-05	1e-08	1e-08	1e-08	0.0004627	1e-08
s083501	S24	2017.10.30	SY	d1	CS	n	mixed	210	acute bronchopneumonia	P	n	1.62053	cluster_B	1e-08	1e-08	1e-08	1e-08	0.0141929	1e-08	1e-08	1e-08	1e-08	1e-08	1e-08	1e-08	1e-08	1e-08	1e-08	1e-08	7.8e-05	1e-08	1e-08	1e-08	1e-08	1e-08	1e-08	1e-08	1e-08	0.0002002	1e-08	1e-08	1e-08	1e-08	0.0004604	8.43e-05	1e-08	1e-08	1e-08	1e-08
s083701	S25	2018.2.18	SY	d1	CS	n	human milk	300	acute bronchopneumonia	B	n	3.59556	cluster_E	1e-08	1e-08	1e-08	1e-08	1e-08	1e-08	1e-08	1e-08	1e-08	0.0002596	3.59e-05	1e-08	0.0155122	7.81e-05	1e-08	1e-08	1e-08	1e-08	1e-08	1e-08	1e-08	1e-08	1e-08	1e-08	1e-08	1e-08	1e-08	1e-08	0.0005278	1e-08	1e-05	1e-08	1e-08	1e-08	0.0003132	1e-08
s083801	S26	2018.2.18	SY	d1	VD	n	human milk	90	acute bronchopneumonia	P	y	2.08014	cluster_B	0.0001048	0.0010189	1e-08	1e-08	0.000351	1e-08	1e-08	1e-08	1e-08	0.0030499	1e-08	1e-08	0.0001804	1e-08	1e-08	0.0005368	1e-08	0.001495	0.006122	0.001077	0.0014483	0.0025442	0.0001854	1e-08	1e-08	1e-08	1e-08	1e-08	1e-08	1e-08	1e-08	1e-08	1e-08	0.0011726	0.0003202	1e-08
s084001	S27	2017.12.20	SY	d1	CS	n	mixed	600	acute bronchopneumonia	P	n	1.95813	cluster_B	7e-06	7.66e-05	1e-08	1e-08	0.0048587	1e-08	1e-08	1e-08	1e-08	0.0007009	1e-08	1e-08	0.0002605	0.0225629	1e-08	0.0003826	1e-08	0.0002386	0.0035376	0.0008542	8.21e-05	0.0006856	0.0001441	1e-08	1e-08	1e-08	1e-08	1e-08	1e-08	1e-08	1e-08	1e-08	1e-08	0.0001518	0.054364	1e-08
s084101	S28	2018.1.24	SY	d1	CS	n	mixed	720	acute bronchopneumonia	P	n	2.4698	cluster_B	1e-08	0.0002102	1e-08	1e-08	0.0036201	1e-08	1e-08	1e-08	1e-08	0.0006682	1e-08	1e-08	0.0002342	0.0173322	1e-08	0.0004716	1e-08	0.0001708	0.0030094	0.0007348	6.22e-05	0.0006718	6.89e-05	1e-08	1e-08	1e-08	1e-08	1e-08	1e-08	1e-08	1e-08	1e-08	1e-08	0.0001187	0.0509749	1e-08
s084301	S29	2018.1.25	SY	d1	VD	y	human milk	510	acute bronchopneumonia	P	n	3.61088	cluster_B	1e-08	0.00031	1e-08	1e-08	0.0039375	1e-08	1e-08	1e-08	1e-08	0.000684	1e-08	1e-08	0.0001942	0.0294791	1e-08	0.000451	1e-08	0.0003359	0.002913	0.000818	5.05e-05	0.0008585	8.79e-05	1e-08	1e-08	1e-08	1e-08	1e-08	1e-08	1e-08	1e-08	1e-08	1e-08	5.12e-05	0.0652356	1e-08
s084401	S30	2018.1.24	SY	d1	VD	n	mixed	630	acute bronchopneumonia	B	n	2.07524	cluster_B	1e-08	1e-08	1e-08	1e-08	1e-08	1e-08	1e-08	1e-08	1e-08	1e-08	7.14e-05	1e-08	0.0297253	1e-08	1e-08	1e-08	0.0001311	1e-08	1e-08	1e-08	1e-08	1e-08	1e-08	1e-08	1e-08	0.0004372	1e-08	1e-08	0.0003434	1e-08	0.0035734	1e-08	1e-08	1e-08	1e-08	1e-08
s084501	S31	2018.1.27	SY	d1	VD	n	human milk	150	acute bronchopneumonia	P	n	1.92814	cluster_B	0.0004827	0.0001676	1e-08	1e-08	0.0001922	1e-08	1e-08	1e-08	1e-08	0.0016928	1e-08	1e-08	1e-08	0.0024128	1e-08	9.06e-05	1e-08	0.0008612	0.0014708	0.0005415	0.0001276	1.67e-05	0.0002518	1e-08	1e-08	1e-08	1e-08	1e-08	1e-08	1e-08	0.0002976	1e-08	1e-08	0.0002417	0.0053328	1e-08
s084601	S32	2018.1.26	SY	d1	VD	y	mixed	300	acute bronchopneumonia	P	y	3.63666	cluster_B	1e-08	1e-08	1e-08	1e-08	1e-08	1e-08	1e-08	1e-08	1e-08	1e-08	0.0002859	1e-08	0.0277292	1e-08	1e-08	1e-08	0.0008702	1e-08	1e-08	1e-08	1e-08	1e-08	1e-08	1.84e-05	1e-08	0.0013626	1e-08	1e-08	0.0007824	1e-08	0.0039352	1.84e-05	1e-08	1e-08	1e-08	1e-08
s084701	S33	2018.1.25	SY	d1	CS	n	mixed	420	acute bronchopneumonia	B	n	3.75946	cluster_E	1e-08	1e-08	1e-08	1e-08	1e-08	1e-08	1e-08	1e-08	1e-08	1e-08	0.000237	1e-08	0.0072076	1e-08	1e-08	1e-08	1e-08	1e-08	1e-08	1e-08	1e-08	1e-08	1e-08	1e-08	1e-08	1e-08	1e-08	1e-08	0.0007077	1e-08	1e-08	1e-08	1e-08	1e-08	2.84e-05	1e-08
s085001	S34	2018.2.27	SY	d1	VD	n	human milk	300	acute bronchopneumonia	P	n	3.58091	cluster_B	1e-08	1e-08	1e-08	1e-08	1e-08	1e-08	1e-08	1e-08	1e-08	1e-08	0.0002836	1e-08	0.0323617	1e-08	1e-08	1e-08	0.0006043	1e-08	1e-08	1e-08	1e-08	1e-08	1e-08	1e-08	1e-08	0.0005299	1e-08	1e-08	0.0007406	1e-08	0.0030527	1e-08	1e-08	1e-08	1e-08	1e-08
s085101	S35	2017.10.15	SY	d1	CS	n	human milk	210	acute bronchopneumonia	B	n	3.72645	cluster_B	1e-08	1e-08	1e-08	2.6e-05	0.0161782	1e-08	1e-08	1e-08	0.0012388	1e-08	1e-08	1e-08	0.0140808	1e-08	1e-08	1e-08	1e-08	1e-08	1e-08	1e-08	1e-08	1e-08	1e-08	1e-08	1.85e-05	1e-08	1e-08	1e-08	1e-08	1e-08	0.0007942	1e-08	1e-08	1e-08	1e-08	1e-08
s085301	S36	2018.2.26	SY	d1	CS	n	mixed	990	acute bronchopneumonia	P	n	3.60671	cluster_B	1e-08	1e-08	1e-08	1e-08	1e-08	1e-08	1e-08	1e-08	1e-08	1e-08	1e-08	1e-08	0.0009811	1e-08	1e-08	1e-08	1e-08	1e-08	1e-08	1e-08	1e-08	1e-08	1e-08	1e-08	1e-08	1e-08	1e-08	1e-08	1e-08	1e-08	1e-08	0.0001194	0.000788	1e-08	1e-08	1e-08
s085601	S37	2018.2.26	SY	d1	CS	n	mixed	120	acute bronchopneumonia	P	y	3.85225	cluster_B	1e-08	1e-08	1e-08	1e-08	0.0015621	1e-08	1e-08	1e-08	1e-08	1e-08	1e-08	1e-08	0.000285	1e-08	1e-08	1e-08	1e-08	1e-08	1e-08	1e-08	1e-08	1e-08	1e-08	1e-08	1e-08	1e-08	1e-08	1e-08	1e-08	1e-08	0.0119418	1e-08	1e-08	1e-08	0.0272366	1e-08
s085701	S38	2018.3.6	SY	d1	VD	n	formula	210	acute bronchopneumonia	P	n	2.1149	cluster_B	1e-08	1e-08	1e-08	1e-08	1e-08	1e-08	1e-08	0.0030815	1e-08	1e-08	1e-08	1e-08	0.006248	1e-08	1e-08	1e-08	1e-08	1e-08	1e-08	1e-08	1e-08	1e-08	1e-08	1e-08	1e-08	1e-08	1e-08	1e-08	1e-08	1e-08	1e-08	1e-08	0.0002573	1e-08	1e-08	1e-08
s085801	S39	2018.3.4	SY	d1	CS	n	formula	240	acute bronchopneumonia	P	n	3.55832	cluster_B	1e-08	1e-08	1e-08	1e-08	0.0020584	0.0002118	1e-08	1e-08	0.005182	1e-08	1e-08	1e-08	0.004152	1e-08	1e-08	0.0001024	1e-08	1e-08	1e-08	1e-08	1e-08	1e-08	1e-08	1e-08	0.0002944	1e-08	0.0007501	1e-08	1e-08	1e-08	0.0006709	1e-08	0.0023391	1e-08	1e-08	1e-08
s086001	S40	2018.3.8	SY	d1	VD	n	human milk	210	acute bronchopneumonia	B	n	3.69303	cluster_E	1e-08	1e-08	1e-08	1e-08	1e-08	1e-08	1e-08	1e-08	1e-08	1e-08	1e-08	1e-08	1e-08	1e-08	1e-08	1e-08	1e-08	1e-08	1e-08	1e-08	1e-08	1e-08	1e-08	1e-08	1e-08	1e-08	1e-08	1e-08	1e-08	1e-08	1e-08	6.88e-05	1e-08	1e-08	1e-08	1e-08
s010103	S1	2018.3.7	SZ	d7	CS	n	mixed	60	acute bronchopneumonia	P	n	0.0198051	cluster_B	0.0038324	0.0013914	1e-08	1e-08	0.0021015	1e-08	1e-08	1e-08	1e-08	0.0042287	1e-08	1e-08	0.0026422	0.0035943	1e-08	0.000161	4.55e-05	1e-08	0.0004652	3.22e-05	1e-08	0.0025946	0.0002654	1e-08	1e-08	1e-08	1e-08	0.36921	1e-08	0.0011251	1e-08	1e-08	1e-08	0.0003275	0.0181639	1e-08
s011002	S2	2018.3.18	SZ	d7	VD	n	mixed	210	acute bronchopneumonia	B	n	0.321686	cluster_B	1e-08	9.55e-05	1e-08	1e-08	0.0002173	1e-08	0.0024579	2e-06	1e-08	1e-08	1e-08	1e-08	0.0067358	0.0001995	1e-08	0.0002245	1e-08	0.0012731	1e-08	1e-08	1e-08	1e-08	4.5e-06	1e-08	1e-08	1e-08	1e-08	1e-08	1e-08	1e-08	0.0015567	1e-08	1e-08	0.00059	0.0008773	1e-08
s080202	S3	2017.7.22	SY	d7	VD	n	human milk	240	acute bronchopneumonia	B	n	0.823393	cluster_P_B	1e-08	1e-08	1e-08	1e-08	0.001693	1e-08	1e-08	1e-08	1e-08	1e-08	1e-08	1e-08	0.0074996	1e-08	1e-08	1e-08	1e-08	1e-08	1e-08	1e-08	1e-08	1e-08	1e-08	1e-08	0.0001995	1e-08	1e-08	1e-08	1e-08	1e-08	0.0007645	1e-08	7.77e-05	1e-08	1e-08	1e-08
s080302	S4	2017.7.5	SY	d7	CS	n	mixed	390	acute bronchopneumonia	P	n	1.23357	cluster_P_B	0.0109608	0.0037691	1e-08	1e-08	0.0024812	1e-08	1e-08	1e-08	1e-08	0.002357	1e-08	1e-08	0.0020019	3.49e-05	1e-08	0.00156	0.0001271	0.0066129	0.0016667	1e-08	1.03e-05	1e-08	0.0021758	1e-08	1e-08	1e-08	1e-08	1e-08	1e-08	1e-08	0.0001724	1e-08	1e-08	0.0006298	0.0003375	1e-08
s080402	S5	2017.9.12	SY	d7	VD	n	human milk	960	acute bronchopneumonia	P	n	3.37449	cluster_B	8.15e-05	1e-08	1e-08	1e-08	0.0017186	1e-08	1e-08	1e-08	0.0002276	0.0055646	1e-08	0.0404742	1e-08	1e-08	1e-08	1e-08	1e-08	1e-08	1e-08	3.7e-06	1e-08	1e-08	1e-08	1e-08	1e-08	1e-08	1e-08	1e-08	1e-08	1e-08	0.013166	1e-08	1e-08	1e-08	0.0078703	1e-08
s080702	S6	2018.1.18	SY	d7	CS	n	formula	240	acute bronchopneumonia	P	n	3.58378	cluster_P_B	1e-08	1e-08	1e-08	1e-08	1e-08	1e-08	1e-08	1e-08	1e-08	1e-08	1e-08	1e-08	0.0002289	1e-08	1e-08	1e-08	1e-08	1e-08	1e-08	1e-08	1e-08	1e-08	1e-08	1e-08	1e-08	1e-08	1e-08	1e-08	1e-08	1e-08	0.0025496	1e-08	1e-08	1e-08	1e-08	1e-08
s080903	S7	2018.1.15	SY	d7	CS	n	mixed	240	acute bronchopneumonia	P	y	4.0973	cluster_B	1.82e-05	1e-08	1e-08	1e-08	0.0068481	1e-08	1e-08	1e-08	0.0002216	0.0057484	1e-08	0.0466807	1e-08	1e-08	1e-08	1e-08	1e-08	1e-08	1e-08	4.72e-05	1e-08	1e-08	1e-08	1e-08	1e-08	1e-08	1e-08	0.0002381	1e-08	1e-08	0.0096439	1e-08	1e-08	6.4e-06	0.0084354	1e-08
s081002	S8	2018.1.15	SY	d7	CS	n	formula	150	acute bronchopneumonia	B	n	2.01283	cluster_B	1e-08	1e-08	1e-08	1e-08	5.3e-05	1e-08	1e-08	1e-08	1e-08	7.9e-06	1e-08	1e-08	0.0004094	5.19e-05	1e-08	1e-08	1e-08	1e-08	1e-08	4.27e-05	1e-08	1e-08	9.5e-06	1e-08	1e-08	1e-08	1e-08	1e-08	1e-08	1e-08	1e-08	1e-08	1e-08	1e-08	0.0138762	1e-08
s081102	S9	2017.10.5	SY	d7	CS	n	mixed	1050	acute bronchopneumonia	P	n	3.26415	cluster_B	1e-08	1e-08	1e-08	1e-08	1e-08	1e-08	1e-08	1e-08	1e-08	1e-08	1e-08	1e-08	0.0003831	1e-08	1e-08	1e-08	1e-08	1e-08	1e-08	1e-08	1e-08	1e-08	1e-08	1e-08	1e-08	1e-08	1e-08	1e-08	1e-08	1e-08	0.0052086	1e-08	1e-08	1e-08	1e-08	1e-08
s081202	S10	2017.10.13	SY	d7	VD	n	mixed	1080	acute bronchopneumonia	B	n	4.2605	cluster_B	1e-08	1e-08	1e-08	1e-08	1e-08	1e-08	1e-08	1e-08	1e-08	1e-08	1e-08	1e-08	0.0006022	1e-08	1e-08	1e-08	1e-08	1e-08	1e-08	1e-08	1e-08	1e-08	1e-08	1e-08	1e-08	1e-08	1e-08	1e-08	1e-08	1e-08	0.0039867	1e-08	1e-08	1e-08	1e-08	1e-08
s081402	S11	2017.12.23	SY	d7	CS	n	human milk	300	acute bronchopneumonia	P	n	4.56909	cluster_B	1e-08	1e-08	1e-08	2.81e-05	1e-08	1e-08	1e-08	1e-08	1e-08	1e-08	1e-08	1e-08	0.0013172	1e-08	1e-08	1e-08	1e-08	1e-08	1e-08	1e-08	1e-08	1e-08	1e-08	1e-08	1e-08	1e-08	1e-08	1e-08	1e-08	1e-08	0.004598	1e-08	1e-08	1e-08	1e-08	1e-08
s081602	S12	2017.12.18	SY	d7	VD	n	human milk	240	acute bronchopneumonia	P	n	2.40919	cluster_B	1e-08	0.0001381	1e-08	1e-08	0.0001201	1e-08	0.0030027	2.9e-06	1e-08	1e-08	1e-08	1e-08	0.0056339	3.02e-05	1e-08	7.23e-05	1e-08	0.0006527	1e-08	1e-08	1e-08	1e-08	1e-08	1e-08	1e-08	1e-08	1e-08	1e-08	1e-08	1e-08	0.0014025	1e-08	1e-08	8.6e-05	0.0004959	1e-08
s081702	S13	2017.12.14	SY	d7	CS	n	human milk	420	acute bronchopneumonia	B	n	3.33487	cluster_B	1e-08	1e-08	1e-08	1e-08	1e-08	1e-08	1e-08	1e-08	1e-08	1e-08	3.18e-05	1e-08	0.0247053	1e-08	1e-08	1e-08	1e-08	1e-08	1e-08	1e-08	1e-08	1e-08	1e-08	1e-08	1e-08	1e-08	1e-08	1e-08	5.1e-06	1e-08	0.0030338	1e-08	1e-08	1e-08	1e-08	1e-08
s081802	S14	2017.12.7	SY	d7	CS	n	formula	330	acute bronchopneumonia	P	n	4.31023	cluster_B	1e-08	1e-08	1e-08	1e-08	0.0011769	1e-08	1e-08	1e-08	1e-08	1e-08	1e-08	1e-08	0.0066115	1e-08	1e-08	1e-08	1e-08	1e-08	1e-08	1e-08	1e-08	1e-08	1e-08	1e-08	0.0003019	1e-08	1e-08	1e-08	1e-08	1e-08	0.0006355	1e-08	0.0001052	1e-08	1e-08	1e-08
s082002	S15	2018.1.24	SY	d7	VD	n	human milk	270	acute bronchopneumonia	P	n	1.95047	cluster_B	1e-08	8.74e-05	1e-08	1e-08	0.0002072	1e-08	0.00298	1e-08	1e-08	1e-08	1e-08	1e-08	0.0055279	1.62e-05	1e-08	3.38e-05	1e-08	0.0008497	1e-08	1e-08	1e-08	1e-08	5.04e-05	1e-08	1e-08	1e-08	1e-08	8.6e-05	1e-08	1e-08	0.0015703	1e-08	1e-08	0.0003415	0.0006492	1e-08
s082303	S16	2018.1.25	SY	d7	CS	n	human milk	270	acute bronchopneumonia	P	y	3.46961	cluster_B	0.0043619	0.0011086	1e-08	1e-08	0.0011485	1e-08	1e-08	1e-08	1e-08	0.005151	1e-08	1e-08	0.0028443	0.0016396	1e-08	7.7e-05	6.97e-05	1e-08	0.0002871	7.78e-05	1e-08	0.0018593	0.0001112	1e-08	1e-08	1e-08	1e-08	0.36408	1e-08	0.0010967	1e-08	1e-08	1e-08	0.0002468	0.0256026	1e-08
s082402	S17	2018.1.20	SY	d7	CS	n	human milk	150	acute bronchopneumonia	P	n	2.36383	cluster_B	1e-08	3.64e-05	1e-08	1e-08	0.0001485	1e-08	0.0028951	4.4e-06	1e-08	1e-08	1e-08	1e-08	0.00486	0.0001473	1e-08	0.0001263	1e-08	0.001069	1e-08	1e-08	1e-08	1e-08	1.11e-05	1e-08	1e-08	1e-08	1e-08	1e-08	1e-08	1e-08	0.0009632	1e-08	1e-08	0.0004213	0.0017748	1e-08
s082502	S18	2017.12.19	SY	d7	CS	n	mixed	330	acute bronchopneumonia	P	n	3.29982	cluster_P_B	0.0001691	0.0019953	1e-08	1e-08	0.0007375	1e-08	1e-08	1e-08	1e-08	0.0029455	1e-08	1e-08	0.0007648	1e-08	1e-08	0.0007142	1e-08	0.0015509	0.0061708	0.0011579	0.0018093	0.0027164	0.0003464	1e-08	1e-08	1e-08	1e-08	1e-08	1e-08	1e-08	1e-08	1e-08	1e-08	0.0012291	0.0003272	1e-08
s082803	S19	2017.12.11	SY	d7	VD	n	human milk	240	acute bronchopneumonia	P	y	3.27537	cluster_B	1e-08	1e-08	1e-08	1e-08	1e-08	1e-08	1e-08	1e-08	1e-08	1e-08	1e-08	1e-08	0.0418012	1e-08	1e-08	1e-08	1.75e-05	1e-08	1e-08	1e-08	1e-08	1e-08	1e-08	1e-08	1e-08	1e-08	1e-08	1e-08	1e-08	1e-08	0.0525695	1e-08	0.0012959	1e-08	1e-08	1e-08
s082902	S20	2017.12.12	SY	d7	CS	n	human milk	210	acute bronchopneumonia	P	n	2.46425	cluster_B	1e-08	1e-08	1e-08	1e-08	1e-08	1e-08	1e-08	1e-08	1e-08	1e-08	1e-08	1e-08	0.0256115	1e-08	1e-08	1e-08	1e-08	0.0011455	1e-08	1e-08	1e-08	1e-08	1e-08	1e-08	0.0025868	1e-08	1e-08	1e-08	1e-08	1e-08	0.0084621	1e-08	1e-08	1e-08	1e-08	1e-08
s083202	S21	2017.11.23	SY	d7	VD	n	human milk	210	acute bronchopneumonia	P	y	3.44061	cluster_B	1e-08	1e-08	1e-08	1e-08	1e-08	1e-08	3.64e-05	1e-08	1e-08	8.1e-05	1e-08	1e-08	0.047861	1e-08	1e-08	1e-08	1e-08	1e-08	1e-08	1e-08	1e-08	1e-08	1e-08	1e-08	1e-08	0.0001148	1e-08	1e-08	0.0003918	1e-08	5.35e-05	1e-08	1e-08	1e-08	0.0009612	1e-08
s083302	S22	2017.11.24	SY	d7	CS	n	human milk	240	acute bronchopneumonia	B	n	3.39312	cluster_B	1e-08	1e-08	1e-08	1e-08	1e-08	1e-08	1e-08	1e-08	1e-08	1e-08	1e-08	1e-08	0.0447678	1e-08	1e-08	1e-08	1e-08	0.0047299	1e-08	1e-08	1e-08	1e-08	0.0001648	1e-08	0.0045515	1e-08	1e-08	1e-08	1e-08	1e-08	0.007016	1e-08	0.0002068	1e-08	0.0006877	1e-08
s083403	S23	2017.11.4	SY	d7	CS	n	human milk	90	acute bronchopneumonia	P	n	3.51474	cluster_E	1e-08	0.000427	0.000557	1e-08	1e-08	1e-08	1e-08	1e-08	1e-08	1e-08	1e-08	1e-08	0.030432	1e-08	1e-08	1e-08	1e-08	1e-08	1e-08	1e-08	1e-08	1e-08	3.56e-05	1e-08	0.0002576	1e-08	1e-08	1e-08	1e-08	1e-08	0.0038532	1e-08	1e-08	1e-08	1e-08	1e-08
s083502	S24	2017.10.30	SY	d7	CS	n	mixed	210	acute bronchopneumonia	P	n	3.25859	cluster_B	0.0011351	0.0012161	1e-08	1e-08	0.0009593	1e-08	1e-08	1e-08	1e-08	0.0205864	1e-08	1e-08	0.0001154	1e-08	1e-08	0.0009071	1e-08	0.0026364	0.0052375	0.0017831	0.0014443	0.0014173	0.0002311	1e-08	1e-08	1e-08	1e-08	1e-08	1e-08	1e-08	1e-08	1e-08	1e-08	0.0010681	0.0020265	1e-08
s083702	S25	2018.2.18	SY	d7	CS	n	human milk	300	acute bronchopneumonia	B	n	1.77112	cluster_E	1e-08	1e-08	1e-08	1e-08	1e-08	1e-08	1e-08	1e-08	1e-08	1e-08	1e-08	1e-08	0.0515189	1e-08	1e-08	1e-08	1e-08	1e-08	1e-08	1e-08	1e-08	1e-08	1e-08	1e-08	1e-08	0.0001322	1e-08	1e-08	9.3e-06	1e-08	0.0522289	1e-08	0.0018964	1e-08	1e-08	1e-08
s083803	S26	2018.2.18	SY	d7	VD	n	human milk	90	acute bronchopneumonia	P	y	2.59727	cluster_B	0.0001928	6.48e-05	1e-08	1e-08	0.0020717	1e-08	1e-08	1e-08	1e-08	5.35e-05	1e-08	1e-08	0.024153	0.0013476	1e-08	1e-08	1e-08	1e-08	1e-08	0.0001057	1e-08	0.0007459	0.0014875	1e-08	1e-08	1e-08	1e-08	1e-08	1e-08	1e-08	0.000382	1e-08	1e-08	0.0002226	0.0111694	5.86e-05
s084002	S27	2017.12.20	SY	d7	CS	n	mixed	600	acute bronchopneumonia	P	n	3.61144	cluster_B	1e-08	1e-08	1e-08	0.0004399	0.0077112	1e-08	1e-08	1e-08	0.0019849	1e-08	1e-08	1e-08	0.0389483	1e-08	1e-08	1e-08	1e-08	1e-08	1e-08	1e-08	1e-08	1e-08	1e-08	1e-08	1e-08	1e-08	1e-08	1e-08	1e-08	1e-08	0.0003092	1e-08	1e-08	1e-08	0.077905	1e-08
s084102	S28	2018.1.24	SY	d7	CS	n	mixed	720	acute bronchopneumonia	P	n	2.12586	cluster_B	0.0002683	0.0047952	1e-08	1e-08	0.0009178	1e-08	1e-08	1e-08	1e-08	0.0030673	1e-08	1e-08	0.001187	1e-08	1e-08	0.0012789	1e-08	0.000207	0.0059422	0.0012016	0.0021241	0.0051455	0.0019301	1e-08	1e-08	1e-08	1e-08	1e-08	1e-08	1e-08	1e-08	1e-08	1e-08	0.0026076	7.61e-05	1e-08
s084302	S29	2018.1.25	SY	d7	VD	y	human milk	510	acute bronchopneumonia	P	n	2.07334	cluster_B	0.0001901	0.0012051	1e-08	1e-08	0.0007369	1e-08	1e-08	1e-08	1e-08	0.0070365	1e-08	1e-08	0.0002683	1e-08	1e-08	0.0007585	1e-08	0.0021181	0.0057112	0.001912	0.0016458	0.0025264	0.0001884	1e-08	1e-08	1e-08	1e-08	1e-08	1e-08	1e-08	1e-08	1e-08	1e-08	0.0010822	0.0010365	1e-08
s084402	S30	2018.1.24	SY	d7	VD	n	mixed	630	acute bronchopneumonia	B	n	2.12055	cluster_B	0.0001808	5.01e-05	1e-08	1e-08	0.0012174	1e-08	1e-08	1e-08	1e-08	3.03e-05	1e-08	1e-08	0.012981	0.0006552	1e-08	1e-08	1e-08	1e-08	1e-08	0.0001613	1e-08	0.0005424	0.0011191	1e-08	1e-08	1e-08	1e-08	1e-08	1e-08	1e-08	0.0003073	1e-08	1e-08	0.0001392	0.0109714	1e-08
s084502	S31	2018.1.27	SY	d7	VD	n	human milk	150	acute bronchopneumonia	P	n	0.92479	cluster_B	6.84e-05	3.27e-05	1e-08	1e-08	9.3e-06	1e-08	1e-08	1e-08	1e-08	7.23e-05	8.91e-05	1e-08	0.0215156	1e-08	1e-08	1e-08	1e-08	2.71e-05	1e-08	1e-08	1e-08	1e-08	8.7e-06	5.86e-05	1e-08	6.88e-05	1e-08	1e-08	0.0005461	1e-08	3.57e-05	1e-08	1e-08	1e-08	0.0002383	1e-08
s084603	S32	2018.1.26	SY	d7	VD	y	mixed	300	acute bronchopneumonia	P	y	2.05569	cluster_B	1e-08	1e-08	1e-08	1e-08	0.0099326	1e-08	1e-08	1e-08	0.0041859	1e-08	1e-08	1e-08	0.0084246	1e-08	1e-08	1e-08	3.95e-05	0.102864	1e-08	1e-08	1e-08	0.0020436	0.027083	1e-08	1e-08	1.32e-05	1e-08	1e-08	1e-08	1e-08	0.0002404	1e-08	1e-08	1e-08	0.0088587	1e-08
s084702	S33	2018.1.25	SY	d7	CS	n	mixed	420	acute bronchopneumonia	B	n	1.93998	cluster_E	0.0005886	0.0001612	1e-08	1e-08	0.0002032	1e-08	1e-08	1e-08	1e-08	0.0015861	1e-08	1e-08	1e-08	0.0022326	1e-08	6.02e-05	1e-08	0.0007244	0.0019745	0.0005747	0.0001543	1.78e-05	0.0002362	1e-08	1e-08	1e-08	1e-08	1e-08	1e-08	1e-08	0.0002778	1e-08	1e-08	0.0002303	0.004769	1e-08
s085002	S34	2018.2.27	SY	d7	VD	n	human milk	300	acute bronchopneumonia	P	n	1.85704	cluster_B	1e-08	1e-08	1e-08	1e-08	0.0386093	1e-08	1e-08	1e-08	0.0020374	1e-08	1e-08	1e-08	0.0184678	1e-08	1e-08	1e-08	1e-08	1e-08	1e-08	1e-08	1e-08	1e-08	1e-08	1e-08	6.1e-05	1e-08	1e-08	1e-08	1e-08	1e-08	0.0026529	1e-08	1e-08	1e-08	1e-08	1e-08
s085102	S35	2017.10.15	SY	d7	CS	n	human milk	210	acute bronchopneumonia	B	n	3.4133	cluster_B	1e-08	1e-08	1e-08	1e-08	1e-08	1e-08	1e-08	1e-08	1e-08	1e-08	0.0050103	1e-08	0.0016985	1e-08	1e-08	1e-08	0.0001017	1e-08	1e-08	1e-08	1e-08	1e-08	1e-08	5.23e-05	1e-08	1e-08	1e-08	1e-08	0.0003531	1e-08	0.005963	1e-08	0.0016354	1e-08	1e-08	1e-08
s085302	S36	2018.2.26	SY	d7	CS	n	mixed	990	acute bronchopneumonia	P	n	2.27508	cluster_B	1e-08	1e-08	1e-08	0.0003018	1e-08	1e-08	1e-08	1e-08	1e-08	1e-08	1e-08	1e-08	0.0658193	1e-08	1e-08	1e-08	1e-08	1e-08	1e-08	1e-08	1e-08	1e-08	1e-08	1e-08	0.0001398	1e-08	1e-08	1e-08	1e-08	1e-08	1e-08	1e-08	0.0043544	1e-08	1e-08	1e-08
s085603	S37	2018.2.26	SY	d7	CS	n	mixed	120	acute bronchopneumonia	P	y	4.51088	cluster_B	1e-08	1e-08	1e-08	1e-08	1e-08	1e-08	1e-08	1e-08	1e-08	1e-08	1e-08	1e-08	1e-08	1e-08	1e-08	1e-08	1e-08	1e-08	1e-08	1e-08	1e-08	1e-08	1e-08	1e-08	1e-08	1e-08	1e-08	1e-08	1e-08	1e-08	1e-08	1e-08	0.034612	1e-08	1e-08	1e-08
s085703	S38	2018.3.6	SY	d7	VD	n	formula	210	acute bronchopneumonia	P	n	2.03385	cluster_B	1e-08	1e-08	1e-08	1e-08	1e-08	1e-08	1e-08	1e-08	1e-08	1e-08	1e-08	1e-08	1e-08	1e-08	1e-08	1e-08	1e-08	1e-08	1e-08	1e-08	1e-08	1e-08	1e-08	1e-08	1e-08	0.0036657	1e-08	1e-08	1e-08	1e-08	1e-08	1e-08	1e-08	1e-08	2.33e-05	1e-08
s085803	S39	2018.3.4	SY	d7	CS	n	formula	240	acute bronchopneumonia	P	n	3.5755	cluster_B	1e-08	1e-08	1e-08	1e-08	1e-08	1e-08	1e-08	1e-08	1e-08	1e-08	1e-08	1e-08	1e-08	1e-08	1e-08	1e-08	1e-08	1e-08	1e-08	1e-08	1e-08	1e-08	1e-08	1e-08	1e-08	1e-08	1e-08	1e-08	1e-08	1e-08	1e-08	1e-08	1e-08	1e-08	1e-08	1e-08
s086002	S40	2018.3.8	SY	d7	VD	n	human milk	210	acute bronchopneumonia	B	n	2.08659	cluster_E	1e-08	1e-08	1e-08	1e-08	6.1e-06	1e-08	1e-08	1e-08	1e-08	1e-08	1e-08	1e-08	1e-08	1e-08	1e-08	1e-08	1e-08	1e-08	1e-08	1e-08	1e-08	1e-08	1e-08	1e-08	1e-08	0.0005392	1e-08	1e-08	1e-08	1e-08	1e-08	3.84e-05	0.0009815	1e-08	1e-08	1e-08
[truncated: 206 more columns]
